# Supplementary material for: A Test of Canine Olfactory Capacity: Comparing Various Dog Breeds and Wolves in a Natural Detection Task
Source: PLoS One. 2016 May 6;11(5):e0154087. doi: 10.1371/journal.pone.0154087 (PMC4859551; doi:10.1371/journal.pone.0154087)
Supplement: S1 Dataset — (XLSX) [file pone.0154087.s001.xlsx]

## Sheet: Test 1
ID:	Species/Breed	Age	Sex	Level 1	Level 2	Level 3	Level 4	Level 5	Total
Wolf_1	Gray wolf	9	1	3	2	3	2	3	13
Wolf_2	Gray wolf	9	1	3	1	1	2	1	8
Wolf_3	Gray wolf	10	1	4	3	3	2	0	12
Wolf_4	Gray wolf	4	1	3	4	4	1	2	14
Wolf_5	Gray wolf	9	1	4	4	4	3	2	17
Wolf_6	Gray wolf	4	1	3	4	4	4	4	19
Wolf_7	Gray wolf	4	1	2	4	4	1	3	14
Wolf_8	Gray wolf	9	2	3	4	3	3	2	15
Wolf_9	Gray wolf	9	1	2	3	1	2	1	9
Wolf_10	Gray wolf	4	2	4	3	3	2	4	16
Wolf_11	Gray wolf	15	2	3	2	3	4	2	14
Wolf_12	Gray wolf	11	2	2	2	3	3	1	11
Scent_1	Wire-haired vizsla	12	1	4	3	3	2	1	13
Scent_2	German Wirehaired Pointer	9	1	3	2	3	3	2	13
Scent_3	German Pointer	3.5	1	3	4	4	4	4	19
Scent_4	Beagle	5	2	4	4	4	3	4	19
Scent_5	German pointer	6	2	3	3	4	3	1	14
Scent_6	Grand Basset Griffon Vendéen	2	2	4	4	3	4	4	19
Scent_7	Beagle	5.5	1	4	4	4	4	4	20
Scent_8	Bracco Italiano	2.5	1	3	4	4	4	4	19
Scent_9	Beagle	4	1	3	1	1	2	1	8
Scent_10	Wire-haired vizsla	11	1	4	4	4	3	3	18
Scent_11	Basset Hound	7	2	4	3	4	4	4	19
Scent_12	Basset Hound	4	1	4	4	4	4	3	19
Scent_13	Basset Hound	5	1	4	4	4	4	1	17
Scent_14	Transylvanian Hound	3.5	2	4	4	4	3	3	18
Nonscent_1	Whippet	8	2	4	4	4	3	2	17
Nonscent_2	Hungarian Greyhound	8	2	0	2	1	0	0	3
Nonscent_3	Whippet	6	2	4	3	4	4	4	19
Nonscent_4	Hungarian Greyhound	5	1	4	4	4	4	4	20
Nonscent_5	Greyhound mix	4	1	4	4	4	4	4	20
Nonscent_6	Afghan Hound	4	1	4	4	4	1	0	13
Nonscent_7	Greyhound (english)	10.5	2	4	4	4	2	3	17
Nonscent_8	Greyhound (english)	2	1	3	4	4	3	2	16
Nonscent_9	Bichon Bolognese	10	1	4	4	4	4	0	16
Nonscent_10	Chinese crested powder puff	3	1	4	4	2	4	3	17
Nonscent_11	Bichon Havanese	1.5	1	4	3	3	3	2	15
Nonscent_12	Chinese crested powder puff	0.5	1	4	4	4	4	1	17
Nonscent_13	Siberian Husky	2.5	2	4	4	4	4	0	16
Nonscent_14	Miniature Pincher	1	1	4	4	4	2	0	14
Nonscent_15	Bichon Havanese	8	2	4	4	4	3	0	15
Short_1	Pug	9	2	2	3	3	4	1	13
Short_2	Bullmastiff	5	1	2	1	0	0	0	3
Short_3	American Bulldog/Boxer	6	2	3	4	4	2	0	13
Short_4	Cavalier King Charles	6	2	4	4	4	3	0	15
Short_5	Cavalier King Charles	5.5	1	4	3	2	3	0	12
Short_6	Boxer	4	1	3	3	3	2	2	13
Short_7	Boston Terrier	2.5	1	4	3	3	1	2	13
Short_8	Boston Terrier	2	1	4	4	4	4	3	19
Short_9	Cavalier King Charles	2	2	4	4	1	4	2	15
Short_10	Cavalier King Charles	2	1	4	3	4	2	1	14
Short_11	Boxer	5.5	2	4	4	3	4	2	17
Short_12	English Bulldog	8	1	4	3	4	2	1	14

## Sheet: Test 2
ID:	Breed	Age	Sex	Level 1	Level 2	Level 3	Level 4	Level 5	Total
Wolf_1	Gray wolf	9	1	3	4	4	4	4	19
Wolf_2	Gray wolf	9	1	3	3	4	4	3	17
Wolf_3	Gray wolf	10	1	2	3	3	3	3	14
Wolf_4	Gray wolf	4	1	4	4	4	2	4	18
Wolf_5	Gray wolf	9	1	4	4	4	3	4	19
Scent_1	Wire-haired vizsla	12	1	4	4	4	3	3	18
Nonscent_1	Whippet	8	2	4	4	4	3	2	17
Nonscent_10	Chinese crested powder puff	3	1	3	3	3	3	1	13
Nonscent_11	Bichon Havanese	1.5	1	3	4	4	4	4	19
Nonscent_12	Chinese crested powder puff	0.5	1	4	4	4	2	1	15
Short_1	Pug	9	2	3	2	2	2	2	11
Short_6	Boxer	4	1	3	3	2	3	2	13

## Sheet: Excluded
Breed	Breed Group	Age	Sex
Central Asian Shepherd Dog	NonScent	3	1
Central Asian Shepherd Dog	NonScent	2	2
Bloodhound	Scent	5	1
Bloodhound	Scent	3.5	1
Transylvanian Hound	Scent	10	1
Cavalier King Charles Spaniel	Short-nosed	2	1
Pug	Short-nosed	10	2
Wolf	Wolf	6	2

## Sheet: Wrong choices
		False Choice	No Choice	No Attempt
Wolf	Level 1	12	0	0
(n=12)	Level 2	12	0	0
	Level 3	12	0	0
	Level 4	19	0	0
	Level 5	23	0	0
	Total	78	0	0
Scent	Level 1	4	1	0
(n=14)	Level 2	7	1	0
	Level 3	6	0	0
	Level 4	9	0	0
	Level 5	15	2	0
	Total	41	4	0
Non-Scent	Level 1	1	4	0
(n=15)	Level 2	4	0	0
	Level 3	6	0	0
	Level 4	8	7	0
	Level 5	15	19	0
	Total	34	30	0
Short nosed	Level 1	6	0	0
(n=12)	Level 2	9	0	0
	Level 3	12	1	0
	Level 4	16	1	0
	Level 5	28	6	0
	Total	71	8	0
